# Supplementary material for: Functional Disassociation Between the Protein Domains of MSMEG_4305 of Mycolicibacterium smegmatis (Mycobacterium smegmatis) in vivo
Source: Front Microbiol. 2020 Aug 19;11:2008. doi: 10.3389/fmicb.2020.02008 (PMC7466739; doi:10.3389/fmicb.2020.02008)
Supplement: Supplementary file 2 [file Table_2.XLSX]

## Sheet: Arkusz1
List of strains:
Actinoplanes friuliensis
Actinopolyspora erythraea
Aeromicrobium sp.
Aeromicrobium sp.
Amycolatopsis albispora
Amycolatopsis keratiniphila
Amycolatopsis mediterranei
Amycolatopsis orientalis
Amycolatopsis sp.
Amycolatopsis sp.
Catenulispora acidiphila
Cellulomonas sp.
Cellulosimicrobium cellulans
Cellulosimicrobium sp.
Corynebacterium glutamicum
Corynebacterium glutamicum
Corynebacterium halotolerans
Corynebacterium humireducens
Corynebacterium maris
Corynebacterium vitaeruminis
Frankia inefficax
Frankia
Geodermatophilus obscurus
Kitasatospora albolonga
Kitasatospora aureofaciens
Lentzea guizhouensis
Micromonospora aurantiaca
Micromonospora tulbaghiae
Mycobacterium africanum
Mycobacterium africanum
Mycobacterium avium subsp. hominissuis
Mycobacterium avium subsp. paratuberculosis
Mycobacterium bovis
Mycobacterium canettii
Mycobacterium caprae
Mycobacterium chubuense
Mycobacterium dioxanotrophicus
Mycobacterium gilvum
Mycobacterium indicus pranii
Mycobacterium kansasii
Mycobacterium leprae
Mycobacterium marseillense
Mycobacterium microti
Mycobacterium paragordonae
Mycobacterium rhodesiae
Mycobacterium shigaense
Mycobacterium sinense
Mycobacterium terrae
Mycobacterium tuberculosis
Mycobacterium ulcerans
Mycobacterium vaccae
Mycobacteroides abscessus subsp. massiliense
Mycobacteroides immunogenum
Mycolicibacterium aurum
Mycolicibacterium litorale
Mycolicibacterium neoaurum
Nocardia asteroides strain
Nocardia brasiliensis
Nocardia cyriacigeorgica
Nocardia farcinica
Nocardia seriolae
Nocardia terpenica
Nocardioides baekrokdamisoli
Nocardiopsis gilva
Nocardiopsis gilva
Nonomuraea sp.
Ornithinimicrobium sp.
Plantactinospora sp.
Prauserella marina
Rhodococcus biphenylivorans
Rhodococcus coprophilus
Rhodococcus equi
Rhodococcus hoagii
Rhodococcus rhodochrous
Rhodococcus ruber
Saccharomonospora viridis
Segniliparus rotundus
Streptacidiphilus sp.
Streptomyces sp.
Streptomyces spongiicola
Streptomyces tirandamycinicus
Streptomyces venezuelae
Streptomyces violaceoruber
Streptomyces violaceusniger
Streptosporangium sp.
Xylanibacterium sp.
Xylanimicrobium sp.
